# Supplementary material for: Deciphering the mechanisms of Yinlan Tiaozhi capsule in treating hyperlipidemia by combining network pharmacology, molecular docking and experimental verification
Source: Sci Rep. 2023 Apr 19;13:6424. doi: 10.1038/s41598-023-33673-3 (PMC10115829; doi:10.1038/s41598-023-33673-3)
Supplement: Supplementary file 2 — Supplementary Table S1. [file 41598_2023_33673_MOESM2_ESM.xlsx]

## Sheet: Table S1
A self-built database of YLTZC chemical composition
Description	Formula
Isoferulic acid	C10H10O4
Ferulic acid	C10H10O4
Kynurenic acid	C10H7NO3
3,4-Dimethyl caffeic acid	C11H14O4
Bergapten	C12H8O4
Prenyl caffeate	C14H16O4
Dihydroxyflavone	C15H10O4
Chrysin	C15H10O4
Galangin	C15H10O5
Apigenin	C15H10O5
Luteolin	C15H10O6
Kaempferol	C15H10O6
Fisetin	C15H10O6
Kaempferol	C15H10O6
Quercetin	C15H10O7
Quercetin	C15H10O7
Morin	C15H10O7
Pinocembrin	C15H12O4
Liquiritigenin	C15H12O4
Pinobanksin	C15H12O5
Naringenin	C15H12O5
Eriodictyol	C15H12O6
taxifolin	C15H12O7
Catechin	C15H14O6
Epicatechin	C15H14O6
Meranzin hydrate	C15H18O5
Meranzin	C15H18O5
Isomeranzin	C15H18O5
Caffeic acid 4-O-glucoside	C15H18O9
Tectochrysin	C16H12O4
Formononetin	C16H12O4
Chrysin-5-methyl-ether	C16H12O4
Methoxy-chrysin	C16H12O5
Galangin-5-methyl-ether	C16H12O5
Calycosin	C16H12O5
Biochanin A	C16H12O5
Biochanin	C16H12O5
Acacetin	C16H12O5
Rhamnocitrin	C16H12O6
Luteolin-methyl-ether	C16H12O6
Kaempferide	C16H12O6
Quercetin-3-methyl ether	C16H12O7
Isorhamnetin	C16H12O7
Isorhamnetin	C16H12O7
7-O-Methyl Quercetin	C16H12O7
Rhamnetin	C16H12O7
Pinobanksin-5-methyl ether	C16H13O5
Pinostrobin chalcone	C16H14O4
Pinocembrin-7-methyl ether	C16H14O4
Isoimperatorin	C16H14O4
Caffeic acid benzyl ester	C16H14O4
Benzyl caffeate	C16H14O4
Pinostrobin	C16H14O4
Sakuranetin	C16H14O5
Pinobanksin-5-methyl-ether	C16H14O5
Isosakuranetin	C16H14O5
Hesperetin	C16H14O6
Oxypeucedanin hydrate	C16H16O6
p-Coumaroylquinic acid	C16H18O8
Chlorogenic acid	C16H18O9
4-O-Caffeoyl-quinic acid	C16H18O9
Hydroxydimethoxyflavone	C17H14O5
Pinobanksin-3-O-acetate	C17H14O6
Quercetin-dimethyl-ether	C17H14O7
Quercetin 3,7-dimethyl ether	C17H14O7
Phenethyl caffeate	C17H16O4
Caffeic acid phenylethyl ester	C17H16O4
Caffeic acid cinnamyl ester	C18H16O4
Pinobanksin-3-O-propionate	C18H16O6
Eupatilin	C18H16O7
Pinobanksin-3-O-butyrate	C19H18O6
3',4',5,7-tetramethoxyflavone	C19H18O6
Quercetin tetramethyl ether	C19H18O7
Aurapten	C19H22O3
Pinobanksin-3-O-pentenoate	C20H18O6
pinobanksin-3-O-pentenoateor-2-methylbutyrate	C20H20O6
Tangeritin	C20H20O7
Ginkgolide K	C20H22O9
Ginkgolide M	C20H24O10
Ginkgolide J	C20H24O10
Ginkgolide B	C20H24O10
Ginkgolide C	C20H24O11
Ginkgolide A	C20H24O9
Vitexin	C21H20O10
Apigetrin(apigenin-7-O-glucoside)	C21H20O10
Apigenin 7-glucoside	C21H20O10
Luteolin-6-C-glucoside	C21H20O11
Kaempferol-4’-O-glucoside	C21H20O11
Astragalin	C21H20O11
Isoquercitrin	C21H20O12
myricetin -3-O-glucoside	C21H20O13
Pinobanksin-3-O-hexenoate	C21H20O6
Naringenin-7-O-glucoside	C21H22O10
Pinobanksin-3-O-hexanoate	C21H22O6
Liquiritin	C21H22O9
Isorhamnetin-3-O-glucoside	C22H22O12
Dicaffeoyl acetyl glycerol	C23H22O10
Dicoumaroyl acetyl glycerol	C23H22O8
Caffeoyl coumaroyl acetyl glycerol	C23H22O9
Pinobanksin-3-O-octanoate	C23H26O6
Pinobanksin-3-O-phenylpropionate	C24H20O6
Dicaffeoylquinic acid	C25H24O12
3,5-O-Dicaffeoylquinic acid	C25H24O12
Pinobanksin-3-O-phenylpentenoate	C26H22O6
Limonin	C26H30O8
Rhoifolin	C27H30O14
Lonicerin	C27H30O15
Kaempferol-3-O-rutinoside	C27H30O15
3-O-Neohesperidoside Kaempferol	C27H30O15
3-O-[6-O-(rhamnopyranosyl)-glucopyranosyl ]- kaempferide	C27H30O15
Vicenin-2	C27H30O15
Rutin	C27H30O16
Quercetin-3-O-rutinoside	C27H30O16
3-glucoside-7-Rha quercetin	C27H30O16
Naringin	C27H32O14
Narirutin	C27H32O14
Neoeriocitrin	C27H32O15
Eriocitrin	C27H32O15
Neodiosmin	C28H32O15
Isorhamnetin-3-O-b-D-rutinoside	C28H32O16
Isorhamnetin-3-glucoside-6''-rhamnoside	C28H32O16
3-O-[6-O-(rhamnopyranosyl)-glucopyranosyl ]- isorhamnetin	C28H32O16
Lucenin-2,4 0 -methyl ether	C28H32O16
Isorhamnetin-3-O-rutinoside	C28H32O16
Poncirin	C28H34O14
Hesperidin	C28H34O15
Ombuin-3-O-rutinoside	C29H34O16
Ginnol	C29H60O
Amentoflavone	C30H18O10
Tetrahydroamentoflavone	C30H22O10
Asiatic acid	C30H48O5
Sequoiaflavone	C31H20O10
Isocryptomerin	C31H20O10
Bilobetin	C31H20O10
isoginkgetin	C32H22O10
Ginkgetin	C32H22O10
2,3-Dihydroisoginkgetin	C32H24O10
Sciadopitysin	C33H24O10
2,3-Dihydro-6-methylginkgetin	C33H26O10
2,3-Dihydrosciadopitysin	C33H26O10
Melitidin	C33H40O18
Kaempferol-3-O-(2’’,6’’-dirhamnosyl)-glucoside	C33H40O19
3-O-Neohesperidoside-7-Rhamnoside Quercetin	C33H40O20
Narirutin-4-O-glucoside	C33H42O19
Gypenoside TR1	C36H60O10
Gypenoside LXXVII	C41H70O13
Gypenoside E	C41H70O13
Gypenoside C	C41H70O13
Gypenoside A	C41H70O13
Damulin B	C42H70O13
Damulin A	C42H70O13
Gypenoside XXXIII	C42H70O14
11-oxomogroside IIE	C42H70O14
Gypenoside GD1	C42H70O15
Ginsenoside-F2	C42H72O13
Ginsenoside Rg3	C42H72O13
Gypenoside LXXIV	C42H72O14
Gypenoside GC5	C42H72O15
Gypenoside GD3	C42H72O16
Gypenoside B	C44H72O14
Damulin D	C44H72O14
(20S)-3β,20,21ξ,23ξ-tetrahydroxy-19-oxo-21,24ξ-cyclo-dammar-25-ene 3-O-[α-L-rhamno-pyranosyl (1→2)][β-D-xylopyranosyl(1→3)]-α-L-arabinopyranoside	C46H74O17
(21S,23S)-19-oxo-3β,20ξ,21,26-tetrahydroxy-21,23-ep-oxy dammar-24-ene 3-O-{[α-L-rhamno-pyranosyl (1→2)][β-D-xylopyranosyl(1→3)]}-α-L-arabinopyranoside	C46H74O18
GylongiposideⅠ	C46H76O16
Gylongiposide	C46H76O16
(20S)-3β,20,21ξ,25-tetrahydroxy-19-oxo-21,24ξ-cyclod-ammarane 3-O-{[α-L-rhamnopyran-osyl(1→2)][β-D-xylopyranosyl(1→3)]}-α-L-arabinopyranoside	C46H76O17
3-O-α-L-rhamnopyranosyl19-oxo-3β,20S,21-trihydroxy-25-hydroperoxydammar-23-ene (1→2)-[β-D-xylopyranosyl(1→3)]-α-L-arabinopyranoside.	C46H76O18
(3β,20S,23S)-3-{[O-6-deoxy-α-L-mannopyransyl-(1→2)-O-[β-D-xylopyranosyl-(1→3)]-β-D-glucopyranosyl}o-xy}-20,23-dihydroxydammar-24-en-21-oic acid 21,23-lactone	C47H76O17
GypLⅡ	C47H78O17
(23S)-3β,20ξ,21ξ-trihydroxy-21,23-epoxydammar-24-ene 3-O-[α-L-rhamnopyranosyl (1→2)][β-D-xylopyran-osyl(1→3)]-β-D-glucopyranoside	C47H78O17
(20S)-3b,20,21-Trihydroxydammar-24-ene 3-O-[a-L-rhamnopyranosyl(1 ! 2)][ b-D-xylopyranosyl( 1! 3)]- b-D-glucopyranoside	C47H80O16
Gypenoside IX	C47H80O17
Gypenoside LVII	C47H80O18
2a,3b,12b,20S-Tetrahydroxydammar-24-ene-3-O-[b-D-glucopyranosyl(1!2)- b-D-glucopyranosyl] -20-O-b-D-xylopyranoside	C47H80O18
(23S)-21ξ-O-ethyl-3β,20ξ,21-trihydroxy-19-oxo-21,23-epoxydammar-24-ene 3-O-[α-L-rhamnopyranosyl (1→2)][β-D-xylopyranosyl(1→3)]-α-L-arabinopyranoside	C48H78O17
Gypenoside XXIV	C48H80O19
Gypenoside XVII	C48H82O18
Gypenoside XLVI	C48H82O19
2a,3b,12b,20(S),25-pentahydroxydammar-23-ene-3-O-b-D-Glucopyranosyl-(1-2)-b-D-glucopyranosyl-20-O-b-D-glucopyranoside	C48H82O20
Gypenoside GD5	C48H82O21
(3β,20S,23S)-3-{[O-6-deoxy-α-L-mannopyransyl-(1→2)-O-[β-D-xylopyranosyl-(1→3)]-6-O-acetyl-β-D-glucop-yranosyl}oxy}-20,23-dihydroxydammar-24-en-21-oic acid 21,23-lactone	C49H78O18
(3β,20R,23R)-3-{{O-6-deoxy-α-L-mannopyranosyl-(1→2)-O-[β-D-xylopyranosyl(1→3)] 6-O-acetyl-β-D glucopyranosyl}oxy} -20,23-dihydroxydammar-24-en-21-oic acid21,23-lactone	C49H78O18
(3β,20R,23R)-3-{[O-6-deoxy-α-L-mannopyransyl-(1→2)-O-[β-D-xylopyranosyl-(1→3)]-6-O-acetyl-β-D-glucop-yranosyl}oxy}-20,23-dihydroxydammar-24-en-21-oic acid 21,23-lactone	C49H78O18
(23S)-21S-O-ebutyl-19-oxo-3β,20ξ,21,-trihydroxy-21,23-epoxydammar-24-ene 3-O-{[α-L-rhamnopyranosyl (1→2)][β-D-xylopyranosyl(1→3)]-β-D-arabinopyranoside	C50H82O17
(23S)-21R-O-n-butyl-3β,20ξ,21-trihydroxy-21,23-epoxy-dammar-24-ene 3-O-[α-L-rhamno-pyranosyl (1→2)][β-D-xylopyranosyl(1→3)]-α-L-arabinopyranoside	C50H84O16
3β,12β-20(S)-Trihydroxydammar-24-ene-3-O-β-D-glucopyranosyl-20-O-[β-D-6-O-acetylglucopyranosyl-(1-2)-β-D-glucopyranoside]	C50H84O19
3b,12b,20(S)-Trihydroxydammar-24-ene 3-O-b-D-glucopyranosyl-20-O-[b-D-6-O-acetylglucopyranosyl-(1!2)-b-D-glucopyranoside]	C50H84O19
2a,3b,12b,20S-Tetrahydroxydammar-24-ene-3-O-b-D-glucopyranosyl -20-O-[b-D-6-O-acetylglucopyranosyl-(1!2)- b-D-glucopyranoside]	C50H84O20
(3β,20R,23R)-3-{{O-4-O-acetyl-6-deoxy-α-L-mannopyranosyl-(1→2)-O-[β-D-glucopyra-nosyl}oxy}-20,23-dihydroxydammar-24-en-21-oic acid 21,23-lactone	C51H80O19
Gypenoside CP2	C52H86O20
Gypenoside XLⅨ	C52H86O21
3β,-19,20S,21-tetrahydroxydammar-24-ene3-O-{[α-L-rhamnopyranosyl(1→2)][β-D-xylopyranosyl (1→3)]-α-L-arab-inopyranosyl}21-O-β-D-glucopyranoside	C52H88O21
Gypenoside VN3	C53H88O22
Gypenoside VN2	C53H88O22
Gypenoside XXXV	C53H88O23
3β,20S,21-trihydroxydammar-24-ene 3-O-{[α-L-rhamn-opyranosyl(1→2)][β-D-xylopyra-nosyl(1→3)]-β-D-glucopyranosyl}-21-O-β-D-glucopyranoside	C53H90O21
3β,20S,21-trihydroxy-25-methoxydammar-23-ene 3-O-α-L-rhamnopyranosyl(1→2)-[β-D-xylopyranosyl-(1→3)]-β-D-glucopyranosyl-21-O-β-D-xylopyranoside	C53H90O21
Ginsenoside-Rb3	C53H90O22
3β,-19,20S,21-tetrahydroxydammar-24-ene3-O-{[α-L-rhamnopyranosyl(1→2)][β-D-xylo-pyranosyl(1→3)]-β-D-glu-copyranosyl}-21-O-β-D-glucopyranoside	C53H90O22
Gypenoside LVI	C53H90O23
Gypenoside LXVIII	C53H90O24
3-O-b-D-Glucopyranosyl-(1-6)-b-D-glucopyranosyl-2a, 12b-di-hydroxy-24f-hydroperoxy-25, 26-en-dammaran-20(S)-yl-O-b-D-xylopyranosyl-(1!6)-b-D-glucopyranoside	C53H90O25
Gypenoside XLII	C54H92O24
3β,20S,21-trihydroxydammar-24-ene opyranosyl (1→2)][β-D-xylopy-ranosyl(1→3)]-β-D-[6-O-acetylglucopyranosyl}-21-O-β-D-glucopyranoside	C55H92O22
3b,12b,20S-Trihydroxydammar-24-ene-3-O-[(6-O-acetyl–b-D-glucopyranosyl)-(1-2)-b-D-glucopyranosyl]-20-O-[b-D-xylopyranosyl-(1-6)-b-D-glucopyranoside]	C55H92O23
Gypenoside CP1	C55H92O24
3β,20S,21-trihydroxydammar-24-ene-3-O-{[α-L-rhamn-opyranosyl(1→2)][β-D-xylopyra-nosyl-(1→3)]-β-D-xyl-opyranosyl(1→6)}-β-D-glucopyranosyl}-20-O-β-D-glu-copyranoside	C59H100O26
2-Furoic acid	C5H4O3
Nicotinic acid	C6H5NO2
Salicylic acid	C7H6O3
Protocatechuic acid	C7H6O4
2,5-dihydroxybenzoic acid	C7H6O4
Gallic acid	C7H6O5
Benzoic acid	C8H8O2
Vanillin	C8H8O3
p-Anisic acid	C8H8O3
Vanillic acid	C8H8O4
Syringic acid	C9H10O5
Cinnamic acid	C9H8O2
p-Coumaric	C9H8O3
4-Hydroxycinnamic acid	C9H8O3
p-Coumaric acid	C9H8O3
Caffeic acid	C9H8O4
Aspirin	C9H8O4
